# Supplementary material for: Expression pattern analysis of m6A regulators reveals IGF2BP3 as a key modulator in osteoarthritis synovial macrophages
Source: J Transl Med. 2023 May 22;21:339. doi: 10.1186/s12967-023-04173-9 (PMC10204300; doi:10.1186/s12967-023-04173-9)
Supplement: Supplementary file 1 — Additional file 1. m6A_regulator_regulated_genes, STRING_results, Network_nodes. This additional file contains upregulated and downregulated genes of 6 core m6A regulators, PPI result of these genes based on STRING database, and nodes of whole and hub PPI networks which were used for functional enrichment. [file 12967_2023_4173_MOESM1_ESM.xlsx]

## Sheet: m6A_regulator_regulated_genes
FTO_Up_Genes	FTO_Down_Genes	YTHDC1_Up_Genes	YTHDC1_Down_Genes	METTL5_Up_Genes	METTL5_Down_Genes	IGF2BP3_Up_Genes	IGF2BP3_Down_Genes	ZC3H13_Up_Genes	ZC3H13_Down_Genes	HNRNPC_Up_Genes	HNRNPC_Down_Genes
FTO	KIF26B	YTHDC1	Metazoa_SRP	METTL5	CELF5	IGF2BP3	SOX18	DLC1		HNRNPC	KCNK7
UTP14C	MADCAM1	SPEF2	KCNIP4	ANXA1	PDGFA	DMXL2	EXTL1	SESN3		PRMT3	LRRC32
ASNS	CCDC88B	RRM1	LHFPL4	TSPAN6	KIRREL3	MGAT4A	PLIN4	IQGAP2		SLC25A40	IGFBP6
DTX3L	C2CD4A	ASNS	ADM2	ZDHHC21	KNDC1	DSC2	OLAH	GALNT7		CASD1	PML
INPP5F	CLDN14	DDX58	ALDOB	ZNF813	CHD5	PIK3AP1	GNAO1	NR3C2		C11orf54	CHST8
ZNF709	STAR	DDX60L	B4GALNT4	ARHGAP15	TSPAN11	ST8SIA4	WNT9A	TSPAN7		AAGAB	ACHE
ZNF85	SOX10	SAMD9L	AFAP1-AS1	AKR1C3	UBE2Q2P1	VCAM1	TOX2	TLR1		UGGT2	CXCR5
TTC39B	COL7A1	CHML	PRH1	SNX7	ROBO3	CPVL	BEND3P3	DSC2		NRBF2	GAL3ST1
SPARCL1	SLC12A5	ZNF33B	CHST6	TFPI	LINC00957	MPZL2	TRIM29	RGPD1		EEA1	ACTL7B
HGF	TBX2	FAT4		SEMA3C	LRRC56	SNCA	ZNF469	ABHD14B		MRPL22	TNFRSF4
SLC22A15	PLEKHG4B	PAPOLB		TLR4	SPEF1	CDK14	GAS2L2	CCDC85A		WRN	OGFR
ATP10D	KCNJ13	IFIT1		RHBDD1	ANKRD24	NCKAP1L	ANKRD33B	PCDHB8		SLC46A3	PARP10
BHLHB9	DBH	FADS1		CASP4	CDHR5	SLFN11	KIRREL3	MCF2		NUP133	LINC00691
ADAM1A	CERS6-AS1	NOSTRIN		B3GALNT1	LINC00665	LCP1	COL7A1	ANKRD18A		PARP11	TMEM132E
CLMP	RNF222	ZNF132		SAMD9L	PLEKHG4B	RASSF2	CCDC85B	PDLIM3		TRUB1	FAM90A25P
ZNF738	FOXE1	WDR76		B3GNT5	DOC2GP	EMB	IL32	COL24A1		EMB	NPAS4
PLSCR4	PRSS8	RBM44		ETV1	HNRNPUL2-BSCL2	TMEM45A	CDH9	BMF		UBXN8	GADD45G
ZNF254	EBF4	ELOVL6		AASS	MYO15B	DOCK2	RRAD	FGFRL1		COMMD8	LGI4
TBC1D8B	CRMP1	TTC3P1		IFIT2	IGF2	ZNF124				NCEH1	ADORA2A-AS1
TMCC1	ZACN	ZNF93		N4BP2L1		IFI30				MED11	WNT3A
ZNF90	SLC16A11	HCP5		GNG11		ENTPD1				ABHD3	CACNG4
CARD8	LHFPL4	TIGD7		IFI44		PAQR5				ZC2HC1A	TMEM130
ZNF493	PLEKHA4	TRMT12		TSLP		BCAT1				MNDA	HRCT1
DUSP6	AATK	SSPN		RSPO3		RBM47				KIF15	NEUROD2
ZNF595	LMTK3	SOX5		PCDH9		GTF2H2B				TMEM135	RBFOX3
CYP7B1	CEND1	ANKS1B		IFI16		JKAMP				CYBB	PLEKHA4
MGAT4A	SSTR5	NR5A2		CPVL		HSPA13				ETV1	GJC2
VWA5A	PLAC4	CORIN		NIPSNAP3B		SPTLC3				KCNT2
MAP3K13	TNFRSF6B	SLIT2		GCA		ID2				RERG
ZNF221	CACNG4	OAS2		FAM221A		SP140				UBE3D
TGFBR3	MUC2	LRRC37A3		CPM		NUS1				AGL
ZNF382	TSPO2	PRLR		ZFP2		ICA1				SKA2
EFEMP1	ESPN	CTH		PBDC1		FUNDC1				BPHL
IMMP2L	FLG	CENPE		FBXO25		PLA2G4A				HERC3
GTF2F2	HRNR	KIF15		VNN1		FANCI				RASSF2
ZNF737		COMMD3-BMI1		MS4A2		SNORA70				LINC00641
ZNF681		ALDH1L2		CASP1		SFMBT2				SETDB1
RPL21P44		PCK2		VGLL3		GNL3				NCKAP1L
CRLS1		BLM		WDR17		CHEK1				EMBP1
TLE4		PRIM1		CCSER1		TRIM36				RRH
ZNF429		RNASEH2A		MAGEH1		GJB2				THSD7A
SH2D4A		BRIP1		HTR2B		NUP37				ZNF132
SLFN13		PLK4		HDAC9		TLL1				LAMA4
TENM1		CENPH		KYNU		EMBP1				MRPS5
TRMT112		STIL		CD109		CEPT1				ERAP2
ZNF626		CCNA2		GTSF1		SNORA74A				FAT4
PDE1C		TMEM231		AKR1C1		HSD17B11				MCOLN2
STK31		HES1		PTPRO		GJA1				PTCHD3P1
TIMP3		BIVM-ERCC5		ADAMTS5		DOCK8				UTP18
HDX		ADAM28		PDE4B		BLZF1				ELOVL7

## Sheet: STRING_results
#node1	node2	node1_string_id	node2_string_id	neighborhood_on_chromosome	gene_fusion	phylogenetic_cooccurrence	homology	coexpression	experimentally_determined_interaction	database_annotated	automated_textmining	combined_score
ADAMTS5	TIMP3	9606.ENSP00000284987	9606.ENSP00000266085	0	0	0	0	0.127	0.27	0	0.859	0.902
ADAMTS5	THSD7A	9606.ENSP00000284987	9606.ENSP00000406482	0	0	0	0	0	0	0.9	0	0.9
AKR1C1	AKR1C3	9606.ENSP00000370254	9606.ENSP00000369927	0	0	0.449	0.983	0.214	0.872	0.9	0.934	0.989
ANXA1	PLA2G4A	9606.ENSP00000366109	9606.ENSP00000356436	0	0	0	0	0.134	0.486	0	0.552	0.783
B4GALNT4	CHST8	9606.ENSP00000328277	9606.ENSP00000262622	0	0	0	0	0.158	0	0.9	0.135	0.92
BCAT1	CTH	9606.ENSP00000443459	9606.ENSP00000359976	0.071	0	0	0	0.065	0.119	0.9	0.352	0.941
BCAT1	PBDC1	9606.ENSP00000443459	9606.ENSP00000362456	0	0	0	0	0	0.726	0	0	0.726
BIVM-ERCC5	BLM	9606.ENSP00000473384	9606.ENSP00000347232	0.056	0	0	0	0.09	0.525	0	0.461	0.75
BLM	RNASEH2A	9606.ENSP00000347232	9606.ENSP00000221486	0.111	0	0	0	0.25	0.533	0	0.546	0.84
BLM	HES1	9606.ENSP00000347232	9606.ENSP00000232424	0	0	0	0	0	0	0.9	0	0.9
BLM	BRIP1	9606.ENSP00000347232	9606.ENSP00000259008	0	0	0	0	0.179	0.498	0.9	0.594	0.981
BLM	WRN	9606.ENSP00000347232	9606.ENSP00000298139	0	0	0.421	0.583	0.118	0.353	0.6	0.859	0.866
BLM	FANCI	9606.ENSP00000347232	9606.ENSP00000310842	0	0	0	0	0.657	0	0	0.41	0.789
BLM	CHEK1	9606.ENSP00000347232	9606.ENSP00000388648	0	0	0	0	0.563	0.871	0.6	0.759	0.993
BRIP1	FANCI	9606.ENSP00000259008	9606.ENSP00000310842	0	0	0	0	0.247	0	0	0.72	0.78
BRIP1	WRN	9606.ENSP00000259008	9606.ENSP00000298139	0	0	0	0	0.146	0.065	0.6	0.552	0.838
BRIP1	CHEK1	9606.ENSP00000259008	9606.ENSP00000388648	0	0	0	0	0.221	0.063	0.8	0.369	0.895
CARD8	CASP1	9606.ENSP00000375767	9606.ENSP00000433138	0	0	0	0	0.076	0.213	0.9	0.959	0.996
CASP1	TLR1	9606.ENSP00000433138	9606.ENSP00000354932	0	0	0	0	0.51	0.07	0	0.586	0.795
CASP1	IFI16	9606.ENSP00000433138	9606.ENSP00000357113	0	0	0	0	0.3	0.27	0	0.94	0.967
CASP1	TLR4	9606.ENSP00000433138	9606.ENSP00000363089	0	0	0	0	0.23	0.07	0	0.839	0.875
CASP1	DDX58	9606.ENSP00000433138	9606.ENSP00000369213	0	0	0	0	0.183	0	0	0.944	0.952
CASP1	CASP4	9606.ENSP00000433138	9606.ENSP00000388566	0	0	0	0.937	0.645	0	0.9	0.946	0.965
CCNA2	CENPE	9606.ENSP00000274026	9606.ENSP00000265148	0	0	0	0	0.963	0.151	0	0.511	0.983
CCNA2	PLK4	9606.ENSP00000274026	9606.ENSP00000270861	0	0	0	0	0.829	0.082	0	0.441	0.904
CCNA2	RRM1	9606.ENSP00000274026	9606.ENSP00000300738	0	0	0	0	0.717	0.056	0	0.328	0.805
CCNA2	PRIM1	9606.ENSP00000274026	9606.ENSP00000350491	0	0	0	0	0.716	0.077	0	0.374	0.821
CCNA2	STIL	9606.ENSP00000274026	9606.ENSP00000360944	0	0	0	0	0.754	0	0	0.378	0.84
CCNA2	FANCI	9606.ENSP00000274026	9606.ENSP00000310842	0	0	0	0	0.815	0	0	0.234	0.852
CCNA2	CDK14	9606.ENSP00000274026	9606.ENSP00000369390	0	0.002	0	0	0.144	0.23	0.9	0.311	0.948
CCNA2	CHEK1	9606.ENSP00000274026	9606.ENSP00000388648	0	0	0	0	0.852	0.058	0	0.702	0.955
CCNA2	KIF15	9606.ENSP00000274026	9606.ENSP00000324020	0	0	0	0	0.933	0.139	0	0.315	0.957
CENPE	STIL	9606.ENSP00000265148	9606.ENSP00000360944	0	0	0	0	0.573	0	0	0.362	0.715
CENPE	CHEK1	9606.ENSP00000265148	9606.ENSP00000388648	0	0	0	0	0.689	0	0	0.334	0.784
CENPE	FANCI	9606.ENSP00000265148	9606.ENSP00000310842	0	0	0	0	0.774	0	0	0.165	0.804
CENPE	CENPH	9606.ENSP00000265148	9606.ENSP00000283006	0	0	0	0	0.373	0.368	0	0.717	0.878
CENPE	PLK4	9606.ENSP00000265148	9606.ENSP00000270861	0	0	0	0	0.78	0.369	0	0.422	0.912
CENPE	KIF15	9606.ENSP00000265148	9606.ENSP00000324020	0	0	0	0.606	0.909	0	0.5	0.623	0.963
CENPH	TRIM36	9606.ENSP00000283006	9606.ENSP00000282369	0	0	0	0	0	0.27	0	0.897	0.922
CHEK1	HES1	9606.ENSP00000388648	9606.ENSP00000232424	0	0	0	0	0	0	0.9	0	0.9
CHEK1	PLK4	9606.ENSP00000388648	9606.ENSP00000270861	0	0	0	0.658	0.753	0	0	0.499	0.793
CHEK1	WRN	9606.ENSP00000388648	9606.ENSP00000298139	0	0	0	0	0.098	0.325	0.6	0.71	0.92
CHEK1	RRM1	9606.ENSP00000388648	9606.ENSP00000300738	0	0	0	0	0.473	0.148	0	0.559	0.784
CHEK1	FANCI	9606.ENSP00000388648	9606.ENSP00000310842	0	0	0	0	0.7	0	0.9	0.692	0.989
CHEK1	KIF15	9606.ENSP00000388648	9606.ENSP00000324020	0	0	0	0	0.803	0	0	0.102	0.815
CHEK1	PRIM1	9606.ENSP00000388648	9606.ENSP00000350491	0	0	0	0	0.685	0.144	0	0.231	0.775
CHEK1	STIL	9606.ENSP00000388648	9606.ENSP00000360944	0	0	0	0	0.587	0	0	0.308	0.702
CLMP	TFPI	9606.ENSP00000405577	9606.ENSP00000233156	0	0	0	0	0.049	0	0	0.768	0.769
COL24A1	TLL1	9606.ENSP00000359603	9606.ENSP00000061240	0	0	0	0	0.062	0.056	0.9	0.295	0.929
COL7A1	TLL1	9606.ENSP00000332371	9606.ENSP00000061240	0	0	0	0	0.061	0.056	0.9	0.08	0.907
CYBB	VCAM1	9606.ENSP00000367851	9606.ENSP00000294728	0	0	0	0	0.084	0	0.9	0.568	0.956
CYBB	TLR4	9606.ENSP00000367851	9606.ENSP00000363089	0	0	0	0	0.296	0.059	0	0.692	0.778
DDX58	DTX3L	9606.ENSP00000369213	9606.ENSP00000296161	0	0	0	0	0.67	0	0	0.157	0.71
DDX58	SAMD9L	9606.ENSP00000369213	9606.ENSP00000326247	0	0	0	0	0.746	0	0	0.277	0.808
DDX58	OAS2	9606.ENSP00000369213	9606.ENSP00000342278	0	0	0	0	0.691	0	0	0.655	0.889
DDX58	IFI16	9606.ENSP00000369213	9606.ENSP00000357113	0	0	0	0	0.124	0	0	0.758	0.779
DDX58	IFI44	9606.ENSP00000369213	9606.ENSP00000359783	0	0	0	0	0.773	0	0	0.509	0.883
DDX58	IFIT1	9606.ENSP00000369213	9606.ENSP00000360869	0	0	0	0	0.867	0	0.3	0.796	0.979
DDX58	IFIT2	9606.ENSP00000369213	9606.ENSP00000360891	0	0	0	0	0.752	0	0	0.726	0.929
DDX58	TLR4	9606.ENSP00000369213	9606.ENSP00000363089	0	0	0	0	0.086	0	0	0.748	0.76
EFEMP1	TIMP3	9606.ENSP00000378058	9606.ENSP00000266085	0	0	0	0	0.199	0.213	0	0.974	0.982
ELOVL6	FADS1	9606.ENSP00000378105	9606.ENSP00000322229	0	0	0	0	0.092	0	0	0.699	0.715
ENTPD1	TFPI	9606.ENSP00000360250	9606.ENSP00000233156	0	0	0	0	0	0	0	0.771	0.771
ENTPD1	RRM1	9606.ENSP00000360250	9606.ENSP00000300738	0	0	0	0	0.109	0	0.9	0.08	0.91
ENTPD1	PDE4B	9606.ENSP00000360250	9606.ENSP00000332116	0	0	0	0	0.062	0	0.65	0.171	0.704
ESPN	GJB2	9606.ENSP00000367059	9606.ENSP00000372295	0	0	0	0	0	0	0	0.721	0.721
FANCI	HES1	9606.ENSP00000310842	9606.ENSP00000232424	0	0	0	0	0	0	0.9	0.078	0.903
FANCI	PLK4	9606.ENSP00000310842	9606.ENSP00000270861	0	0	0	0	0.684	0	0	0.189	0.732
FANCI	KIF15	9606.ENSP00000310842	9606.ENSP00000324020	0	0	0	0	0.826	0	0	0.302	0.873
FLG	PRSS8	9606.ENSP00000357789	9606.ENSP00000319730	0	0	0	0	0	0	0.9	0.418	0.939
FLG	TSLP	9606.ENSP00000357789	9606.ENSP00000339804	0	0	0	0	0	0	0	0.71	0.71
FTO	YTHDC1	9606.ENSP00000418823	9606.ENSP00000339245	0	0	0	0	0.069	0	0	0.784	0.79
GCA	LCP1	9606.ENSP00000394842	9606.ENSP00000381581	0	0	0	0	0.08	0.47	0	0.726	0.855
GJA1	GJB2	9606.ENSP00000282561	9606.ENSP00000372295	0	0	0	0.923	0.062	0.176	0.72	0.975	0.782
GNAO1	GNG11	9606.ENSP00000262494	9606.ENSP00000248564	0	0	0	0	0.083	0.204	0.6	0.285	0.763
GNL3	UTP18	9606.ENSP00000395772	9606.ENSP00000225298	0	0	0	0	0.754	0	0	0.058	0.758
GNL3	TRUB1	9606.ENSP00000395772	9606.ENSP00000298746	0	0	0	0	0.642	0.642	0	0.06	0.869
HES1	TLE4	9606.ENSP00000232424	9606.ENSP00000365720	0	0	0	0	0	0.535	0.6	0.142	0.826
HGF	LAMA4	9606.ENSP00000222390	9606.ENSP00000230538	0	0	0	0	0.064	0	0.9	0.108	0.909
HNRNPC	NUP133	9606.ENSP00000451291	9606.ENSP00000261396	0	0	0	0	0.182	0	0.9	0.382	0.945
HNRNPC	YTHDC1	9606.ENSP00000451291	9606.ENSP00000339245	0	0	0	0	0.106	0.117	0	0.715	0.756
HNRNPC	NUP37	9606.ENSP00000451291	9606.ENSP00000448054	0	0	0	0	0.209	0.056	0.9	0	0.918
HSPA13	NUP133	9606.ENSP00000285667	9606.ENSP00000261396	0	0	0	0	0	0.058	0.9	0.043	0.901
HSPA13	NUP37	9606.ENSP00000285667	9606.ENSP00000448054	0	0	0	0	0.081	0.207	0.9	0	0.92
IFI16	IFI44	9606.ENSP00000357113	9606.ENSP00000359783	0	0	0	0	0.424	0	0	0.556	0.733
IFI44	SAMD9L	9606.ENSP00000359783	9606.ENSP00000326247	0	0	0	0	0.794	0	0	0.424	0.876
IFI44	OAS2	9606.ENSP00000359783	9606.ENSP00000342278	0	0	0	0	0.784	0	0	0.71	0.934
IFI44	IFIT2	9606.ENSP00000359783	9606.ENSP00000360891	0	0	0	0	0.787	0	0	0.71	0.935
IFI44	IFIT1	9606.ENSP00000359783	9606.ENSP00000360869	0	0	0	0	0.84	0	0	0.809	0.968
IFIT1	SAMD9L	9606.ENSP00000360869	9606.ENSP00000326247	0	0	0	0	0.762	0	0	0.383	0.847
IFIT1	OAS2	9606.ENSP00000360869	9606.ENSP00000342278	0	0	0	0	0.836	0.256	0.9	0.763	0.996
IFIT1	IFIT2	9606.ENSP00000360869	9606.ENSP00000360891	0	0	0	0.915	0.85	0.66	0.9	0.976	0.994
IFIT2	SAMD9L	9606.ENSP00000360891	9606.ENSP00000326247	0	0	0	0	0.745	0	0	0.423	0.847
IFIT2	OAS2	9606.ENSP00000360891	9606.ENSP00000342278	0	0	0	0	0.681	0.327	0.9	0.721	0.993
IGF2	IGF2BP3	9606.ENSP00000391826	9606.ENSP00000258729	0	0	0	0	0	0	0	0.747	0.747
IGF2	IGFBP6	9606.ENSP00000391826	9606.ENSP00000301464	0	0	0	0	0.069	0.27	0.6	0.989	0.996
KIF15	PLK4	9606.ENSP00000324020	9606.ENSP00000270861	0	0	0	0	0.788	0.143	0	0.269	0.855
KIF15	STIL	9606.ENSP00000324020	9606.ENSP00000360944	0	0	0	0	0.67	0	0	0.17	0.714
METTL5	TRMT112	9606.ENSP00000260953	9606.ENSP00000438349	0	0	0	0	0.088	0.874	0	0.847	0.981
MRPL22	MRPS5	9606.ENSP00000431040	9606.ENSP00000272418	0.111	0	0	0	0.418	0.985	0	0.189	0.992
MS4A2	PLA2G4A	9606.ENSP00000278888	9606.ENSP00000356436	0	0	0	0	0	0	0.9	0	0.9
NUP133	PML	9606.ENSP00000261396	9606.ENSP00000268058	0	0	0	0	0	0	0.9	0	0.9
NUP133	NUP37	9606.ENSP00000261396	9606.ENSP00000448054	0	0	0	0	0.193	0.932	0.9	0.907	0.999
NUP37	PML	9606.ENSP00000448054	9606.ENSP00000268058	0	0	0	0	0	0.056	0.9	0	0.901
NUP37	PRIM1	9606.ENSP00000448054	9606.ENSP00000350491	0	0	0	0	0.705	0	0	0	0.705
OAS2	SAMD9L	9606.ENSP00000342278	9606.ENSP00000326247	0	0	0	0	0.782	0	0	0.318	0.845
PLK4	STIL	9606.ENSP00000270861	9606.ENSP00000360944	0	0	0	0	0.688	0.894	0	0.967	0.998
PRIM1	RNASEH2A	9606.ENSP00000350491	9606.ENSP00000221486	0	0	0	0	0.881	0	0	0.535	0.942
PRIM1	RRM1	9606.ENSP00000350491	9606.ENSP00000300738	0	0	0	0	0.899	0	0	0.591	0.957
RNASEH2A	RRM1	9606.ENSP00000221486	9606.ENSP00000300738	0.295	0	0	0	0.582	0	0	0.206	0.746
ROBO3	SLIT2	9606.ENSP00000380903	9606.ENSP00000422591	0	0	0	0	0.062	0.572	0	0.836	0.928
SNCA	TLR4	9606.ENSP00000338345	9606.ENSP00000363089	0	0	0	0	0	0.056	0	0.837	0.84
SOX10	VWA5A	9606.ENSP00000380093	9606.ENSP00000407726	0	0	0	0	0	0	0	0.769	0.769
STAR	TSPO2	9606.ENSP00000276449	9606.ENSP00000362255	0	0	0	0	0	0	0	0.731	0.731
TRMT112	TRMT12	9606.ENSP00000438349	9606.ENSP00000329858	0	0	0	0	0.127	0.133	0	0.753	0.797
UTP14C	UTP18	9606.ENSP00000428619	9606.ENSP00000225298	0	0	0	0	0.809	0.787	0.6	0.262	0.986
WNT3A	WNT9A	9606.ENSP00000284523	9606.ENSP00000272164	0	0	0	0.814	0.063	0.149	0.9	0.706	0.924

## Sheet: Network_nodes
whole PPI network	hub gene network 1	hub gene network 2
ADAMTS5	FANCI	SAMD9L
AKR1C1	CHEK1	IFIT1
ANXA1	KIF15	IFI44
B4GALNT4	PLK4	IFIT2
BCAT1	CCNA2	OAS2
BIVM-ERCC5	STIL	DDX58
BLM	CENPE
BRIP1
CARD8
CASP1
CCNA2
CENPE
CENPH
CHEK1
CLMP
COL24A1
COL7A1
CYBB
DDX58
EFEMP1
ELOVL6
ENTPD1
ESPN
FANCI
FLG
FTO
GCA
GJA1
GNAO1
GNL3
HES1
HGF
HNRNPC
HSPA13
IFI16
IFI44
IFIT1
IFIT2
IGF2
KIF15
METTL5
MRPL22
MS4A2
NUP133
NUP37
OAS2
PLK4
PRIM1
RNASEH2A
ROBO3
SNCA
SOX10
STAR
TRMT112
UTP14C
WNT3A
TIMP3
THSD7A
AKR1C3
PLA2G4A
CHST8
CTH
PBDC1
WRN
TLR1
TLR4
CASP4
RRM1
STIL
CDK14
TRIM36
TFPI
TLL1
VCAM1
DTX3L
SAMD9L
FADS1
PDE4B
GJB2
PRSS8
TSLP
YTHDC1
LCP1
GNG11
UTP18
TRUB1
TLE4
LAMA4
IGF2BP3
IGFBP6
MRPS5
PML
SLIT2
VWA5A
TSPO2
TRMT12
WNT9A
